# Supplementary material for: GJB2 Is a Major Cause of Non-Syndromic Hearing Impairment in Senegal
Source: Biology (Basel). 2022 May 23;11(5):795. doi: 10.3390/biology11050795 (PMC9138795; doi:10.3390/biology11050795)
Supplement: Supplementary file 1 [file biology-11-00795-s001.zip]

Archive with 1 entries (1 files):
- biology-1722585-supplementary.pdf
